# Supplementary material for: Action Postponing and Restraint Varies among Sensory Modalities
Source: Brain Sci. 2022 Nov 11;12(11):1530. doi: 10.3390/brainsci12111530 (PMC9688532; doi:10.3390/brainsci12111530)
Supplement: Supplementary file 1 [file brainsci-12-01530-s001.zip]

Archive with 1 entries (1 files):
- brainsci-2011428-supplementary.pdf
